# Supplementary material for: Antibiotic Resistance and Virulence Determinants of Pseudomonas aeruginosa Isolates Cultured from Hydrocarbon-Contaminated Environmental Samples
Source: Microorganisms. 2025 Mar 19;13(3):688. doi: 10.3390/microorganisms13030688 (PMC11945736; doi:10.3390/microorganisms13030688)
Supplement: Supplementary file 1 [file microorganisms-13-00688-s001.zip]

Archive with 1 entries (1 files):
- microorganisms-3504633-supplementary.pdf
